# Supplementary material for: Tiling Assembly: a new tool for reference annotation-independent transcript assembly and novel gene identification by RNA-sequencing
Source: DNA Res. 2015 Sep 3;22(5):319–29. doi: 10.1093/dnares/dsv015 (PMC4596398; doi:10.1093/dnares/dsv015)
Supplement: Supplementary Data [file supp_dsv015_dsv015supp_table1.xlsx]

## Sheet: novel_genes_767
Locus_id	Chromosome	Start Position	End Position	RPKE	% Similarity to Another Genomic Region	% Overlap with MSU Gene	Footprint Excluding Introns	# of Exons	TA/Cuff
TAOs01g00028	chr01	185093	185840	795.455	15.2406	0	748	1	TA
TAOs01g00035	chr01	224894	225664	1044.1	7.5227	0	771	1	TA
TAOs01g00101	chr01	718306	719199	140.984	9.0604	0	305	2	TA
TAOs01g00300	chr01	2046117	2046744	154.459	21.4968	0	628	1	TA
TAOs01g00352	chr01	2415958	2418971	160	15.8925	0	1000	2	TA
TAOs01g00356	chr01	2459475	2462454	765.67	16.0403	0	1037	2	TA
TAOs01g00360	chr01	2481179	2483190	159.624	11.0835	0	1278	2	TA
TAOs01g00378	chr01	2599362	2599727	915.301	0	0	366	1	TA
TAOs01g00480	chr01	3238049	3238878	215.663	24.6988	0	830	1	TA
TAOs01g00578	chr01	3856425	3857472	110.687	9.73282	0	1048	1	TA
TAOs01g00604	chr01	4071299	4071635	121.662	0	0	337	1	TA
TAOs01g00651	chr01	4438152	4439091	115.957	10	0	940	1	TA
TAOs01g00722	chr01	5015280	5015539	138.462	0	0	260	1	TA
TAOs01g00804	chr01	5643861	5645834	418.283	7.29483	0	722	3	TA
TAOs01g00920	chr01	6655919	6656782	280.093	0	0	864	1	TA
TAOs01g00937	chr01	6770412	6770690	100.358	0	0	279	1	TA
TAOs01g00974	chr01	7098295	7098676	138.743	0	0	382	1	TA
TAOs01g01031	chr01	7472815	7476977	1039.05	3.07471	0	3022	4	TA
TAOs01g01033	chr01	7485930	7486632	123.994	0	0	621	2	TA
TAOs01g01037	chr01	7491375	7492264	119.311	3.48315	0	813	2	TA
TAOs01g01053	chr01	7593514	7595372	146.758	16.7832	0	586	3	TA
TAOs01g01081	chr01	7930359	7933251	105.546	10.6464	0	2795	2	TA
TAOs01g01170	chr01	8722663	8724800	1161.83	13.5173	0	2138	1	TA
TAOs01g01218	chr01	9047135	9049990	123.408	23.8796	0	1256	4	TA
TAOs01g01267	chr01	9464875	9475174	844.328	0.495146	0	4002	12	TA
TAOs01g01268	chr01	9478270	9479155	406.321	6.88488	0	886	1	TA
TAOs01g01284	chr01	9644134	9649493	232.696	0	0	2355	7	TA
TAOs01g01285	chr01	9649516	9652397	174.51	0	0	1530	4	TA
TAOs01g01298	chr01	9732721	9733630	227.473	24.1758	0	910	1	TA
TAOs01g01356	chr01	10270974	10274417	1537.59	1.88734	0	2820	7	TA
TAOs01g01375	chr01	10398573	10399220	152.778	12.963	0	648	1	TA
TAOs01g01442	chr01	11191710	11192439	789.041	8.35616	0	730	1	TA
TAOs01g01472	chr01	11495925	11496381	175.055	14.2232	0	457	1	TA
TAOs01g01478	chr01	11546899	11547092	103.093	0	0	194	1	TA
TAOs01g01522	chr01	11987900	11989033	201.94	23.4568	0	1134	1	TA
TAOs01g01534	chr01	12080126	12081310	124.051	10.211	0	1185	1	TA
TAOs01g01636	chr01	13198379	13199696	255.337	13.2018	0	1218	2	TA
TAOs01g01782	chr01	14802782	14804514	294.872	8.02077	0	1248	2	TA
TAOs01g01836	chr01	15547413	15548658	161.316	22.4719	0	1246	1	TA
TAOs01g02012	chr01	17275537	17278327	284.486	15.0484	0	2791	1	TA
TAOs01g02017	chr01	17306292	17307707	106.087	6.5678	0	575	2	TA
TAOs01g02082	chr01	17959741	17960394	239.64	17.737	0	555	2	TA
TAOs01g02152	chr01	18668026	18668927	435.698	22.949	0	902	1	TA
TAOs01g02163	chr01	18839068	18839623	487.41	9.89209	0	556	1	TA
TAOs01g02177	chr01	19001347	19002405	125.168	13.5033	0	743	2	TA
TAOs01g02187	chr01	19106556	19107601	469.239	10.6119	0	959	2	TA
TAOs01g02297	chr01	20316710	20317555	117.021	3.30969	0	658	2	TA
TAOs01g02325	chr01	20502204	20502771	542.254	0	0	568	1	TA
TAOs01g02487	chr01	22291730	22292346	145.867	0	0	617	1	TA
TAOs01g02691	chr01	23934267	23937218	754.816	7.75745	0	1142	6	TA
TAOs01g02702	chr01	24125098	24125645	129.562	24.635	0	548	1	TA
TAOs01g02713	chr01	24187243	24190017	10842.9	5.98198	0	1241	8	TA
TAOs01g02733	chr01	24390678	24391812	6724.29	15.3304	0	700	2	TA
TAOs01g02798	chr01	25004052	25004744	6770.56	14.43	0	693	1	TA
TAOs01g02800	chr01	25019183	25021624	155.201	18.018	0	2442	1	TA
TAOs01g02856	chr01	25391397	25412122	296.223	6.7355	0	503	5	TA
TAOs01g02919	chr01	26051760	26053742	265.276	20.8775	0	671	3	TA
TAOs01g02979	chr01	26777274	26777445	162.791	0	0	172	1	TA
TAOs01g03111	chr01	27933641	27935127	1401.48	0	0	1350	2	TA
TAOs01g03113	chr01	27950292	27951455	837.629	20.189	0	1164	1	TA
TAOs01g03238	chr01	28823357	28824179	141.844	12.0292	0	705	2	TA
TAOs01g03309	chr01	29368731	29369496	100.522	10.3133	0	766	1	TA
TAOs01g03315	chr01	29380749	29381400	113.497	0	0	652	1	TA
TAOs01g03364	chr01	29755860	29756122	281.369	0	0	263	1	TA
TAOs01g03598	chr01	31365897	31366704	111.386	10.2723	0	808	1	TA
TAOs01g03610	chr01	31415137	31417039	461.377	13.3473	0	1903	1	TA
TAOs01g03618	chr01	31491844	31493035	868.289	6.7953	0	1192	1	TA
TAOs01g03755	chr01	32512491	32513069	240.069	0	0	579	1	TA
TAOs01g03788	chr01	32696776	32698254	113.604	0	0	713	2	TA
TAOs01g03798	chr01	32810953	32812792	244.689	12.2283	0	1365	4	TA
TAOs01g03863	chr01	33194781	33195066	101.399	16.0839	0	286	1	TA
TAOs01g03908	chr01	33521362	33522488	326.531	14.4632	0	1127	1	TA
TAOs01g03948	chr01	33707382	33707984	126.036	18.0763	0	603	1	TA
TAOs01g03955	chr01	33764549	33765308	309.211	0	0	760	1	TA
TAOs01g04039	chr01	34256595	34257664	167.29	0	0	1070	1	TA
TAOs01g04042	chr01	34262103	34262731	114.467	10.9698	0	629	1	TA
TAOs01g04043	chr01	34262821	34266181	222.255	24.457	0	3361	1	TA
TAOs01g04066	chr01	34477841	34478281	104.308	0	0	441	1	TA
TAOs01g04069	chr01	34495709	34498529	3587.85	17.6888	0	757	2	TA
TAOs01g04070	chr01	34501834	34503578	564.47	18.4527	0	1745	1	TA
TAOs01g04100	chr01	34656890	34658024	257.269	0	0	1135	1	TA
TAOs01g04108	chr01	34701906	34702766	148.664	4.06504	0	861	1	TA
TAOs01g04137	chr01	35003824	35005656	480.626	20.2946	0	1342	2	TA
TAOs01g04219	chr01	35745327	35749596	173.902	7.23653	0	4054	3	TA
TAOs01g04226	chr01	35781693	35782296	197.02	7.45033	0	604	1	TA
TAOs01g04247	chr01	35956603	35959771	766.148	10.792	0	1672	3	TA
TAOs01g04260	chr01	36015189	36016031	107.948	16.3701	0	843	1	TA
TAOs01g04277	chr01	36093828	36094071	147.541	0	0	244	1	TA
TAOs01g04283	chr01	36133744	36134456	130.435	5.32959	0	713	1	TA
TAOs01g04459	chr01	37543878	37551305	549.144	3.28487	0	1577	10	TA
TAOs01g04529	chr01	38025199	38026185	127.66	0	0	987	1	TA
TAOs01g04588	chr01	38450620	38450971	102.273	0	0	352	1	TA
TAOs01g04631	chr01	38840244	38842424	813.865	20.5869	0	1053	4	TA
TAOs01g04670	chr01	39037355	39039880	274.91	24.0301	0	833	2	TA
TAOs01g04733	chr01	39516707	39518032	377.074	23.9819	0	1326	1	TA
TAOs01g04742	chr01	39592443	39594211	111.006	2.14811	0	1054	8	TA
TAOs01g04855	chr01	40489813	40490035	139.013	18.8341	0	223	1	TA
TAOs01g04899	chr01	40912474	40914190	434.988	20.9668	0	846	3	TA
TAOs01g04922	chr01	41071287	41073402	1697.62	1.79584	0	926	7	TA
TAOs01g04932	chr01	41110392	41111128	289.009	0	0	737	1	TA
TAOs01g05111	chr01	42361293	42363671	2907.92	0	0	1010	4	TA
TAOs01g05216	chr01	43044783	43046259	146.179	10.5619	0	602	4	TA
TAOs02g00055	chr02	420688	421908	105.651	0	0	1221	1	TA
TAOs02g00422	chr02	2648642	2649070	132.867	0	0	429	1	TA
TAOs02g00507	chr02	3091712	3092543	238.779	3.36538	0	557	2	TA
TAOs02g00546	chr02	3271374	3272036	974.359	0	0	663	1	TA
TAOs02g00666	chr02	4208582	4208975	162.437	15.2284	0	394	1	TA
TAOs02g00696	chr02	4514486	4514657	139.535	0	0	172	1	TA
TAOs02g00697	chr02	4520037	4526949	265.351	3.84782	0	912	9	TA
TAOs02g00784	chr02	5231489	5232359	477.612	23.4214	0	871	1	TA
TAOs02g00808	chr02	5451147	5451830	111.111	0	1.75439	684	1	TA
TAOs02g00880	chr02	5938321	5939467	671.316	16.0418	0	1147	1	TA
TAOs02g00924	chr02	6241842	6242800	129.562	16.9969	0	548	2	TA
TAOs02g00963	chr02	6534481	6538151	330.428	14.3013	0	3671	1	TA
TAOs02g00980	chr02	6710968	6712030	126.305	0	0	958	2	TA
TAOs02g00981	chr02	6713337	6713598	122.137	0	0	262	1	TA
TAOs02g00987	chr02	6778996	6779349	115.819	0	0	354	1	TA
TAOs02g00993	chr02	6806805	6809992	363.985	0	0	261	2	TA
TAOs02g01009	chr02	6994116	6995905	553.467	16.0335	0	851	2	TA
TAOs02g01029	chr02	7236935	7238266	303.371	0	0	623	2	TA
TAOs02g01092	chr02	7934659	7935464	380.893	24.3176	0	806	1	TA
TAOs02g01141	chr02	8383191	8384333	460.192	11.5486	0	1143	1	TA
TAOs02g01154	chr02	8486071	8489550	336.134	17.3563	0	595	5	TA
TAOs02g01189	chr02	8814641	8815360	106.383	0	0	517	3	TA
TAOs02g01506	chr02	12188622	12189521	176.667	8.77778	0	900	1	TA
TAOs02g01520	chr02	12409626	12410687	258.945	11.1111	0	1062	1	TA
TAOs02g01577	chr02	13041526	13042706	419.983	3.97968	0	1181	1	TA
TAOs02g01595	chr02	13252592	13253783	125	16.9463	0	1192	1	TA
TAOs02g01600	chr02	13306682	13316088	840.69	13.6919	0	2492	12	TA
TAOs02g01638	chr02	13855737	13859371	3586.69	22.4759	0	1217	4	TA
TAOs02g01641	chr02	13878566	13880469	175.15	16.1765	0	1336	4	TA
TAOs02g01650	chr02	13969898	13970262	136.986	22.1918	0	365	1	TA
TAOs02g01714	chr02	14977302	14977978	1331.07	15.6573	0	589	2	TA
TAOs02g01731	chr02	15167268	15172453	523.979	3.27806	0	563	5	TA
TAOs02g01755	chr02	15489339	15490050	121.996	19.382	0	541	2	TA
TAOs02g01818	chr02	16104596	16110797	1131.8	2.3702	0	2261	9	TA
TAOs02g01832	chr02	16253239	16254040	118.454	0	0	802	1	TA
TAOs02g01833	chr02	16257392	16258146	263.576	0	0	755	1	TA
TAOs02g01864	chr02	16634981	16636645	273.874	13.1532	0	1665	1	TA
TAOs02g01942	chr02	17548196	17548574	189.974	0	0	379	1	TA
TAOs02g02020	chr02	18379444	18380300	920.653	10.5018	0	857	1	TA
TAOs02g02073	chr02	18948688	18951429	383.908	14.3326	0	2610	2	TA
TAOs02g02129	chr02	19346763	19351521	305.27	10.4644	0	4668	2	TA
TAOs02g02133	chr02	19377444	19378109	141.141	11.7117	0	666	1	TA
TAOs02g02137	chr02	19385178	19385874	129.63	6.31277	0	540	3	TA
TAOs02g02224	chr02	20134787	20135311	175.238	15.0476	0	525	1	TA
TAOs02g02237	chr02	20368948	20391617	635.1	2.47464	0	5396	38	TA
TAOs02g02469	chr02	22416039	22417182	114.219	0	0	429	3	TA
TAOs02g02470	chr02	22417307	22419063	160.142	8.53728	0	281	4	TA
TAOs02g02475	chr02	22435611	22435779	124.26	0	0	169	1	TA
TAOs02g02483	chr02	22526066	22526905	266.667	15.7143	0	840	1	TA
TAOs02g02512	chr02	22888425	22888618	103.093	0	0	194	1	TA
TAOs02g02514	chr02	22898277	22898994	1408.08	0	0	718	1	TA
TAOs02g02529	chr02	23032341	23032880	214.815	15.5556	0	540	1	TA
TAOs02g02550	chr02	23232099	23232958	110.465	0	0	860	1	TA
TAOs02g02726	chr02	24564058	24565142	171.429	7.92627	0	1085	1	TA
TAOs02g02739	chr02	24706678	24707447	206.494	19.8701	0	770	1	TA
TAOs02g02812	chr02	25410319	25410946	170.732	0	0	533	2	TA
TAOs02g02891	chr02	26130106	26132398	289.577	0	0	2293	1	TA
TAOs02g02967	chr02	26774333	26774990	140	0	0	500	2	TA
TAOs02g03035	chr02	27238074	27238529	104.167	10.5263	0	192	2	TA
TAOs02g03042	chr02	27273427	27279573	350.171	4.00195	0	4672	2	TA
TAOs02g03048	chr02	27302075	27302873	223.301	0	0	721	2	TA
TAOs02g03080	chr02	27594133	27598584	134.078	13.0503	0	358	3	TA
TAOs02g03111	chr02	27771108	27773148	120.529	1.91083	0	2041	1	TA
TAOs02g03160	chr02	28174331	28180809	324.334	2.57756	0	2852	2	TA
TAOs02g03197	chr02	28428930	28430543	568.154	12.8253	0	1614	1	TA
TAOs02g03221	chr02	28556825	28557640	275.735	17.7696	0	816	1	TA
TAOs02g03330	chr02	29483363	29495763	3231.82	1.63696	0	3947	24	TA
TAOs02g03410	chr02	30101989	30102826	538.186	10.6205	0	838	1	TA
TAOs02g03427	chr02	30238299	30238752	689.427	0	0	454	1	TA
TAOs02g03450	chr02	30358416	30359167	115.217	0	0	460	2	TA
TAOs02g03452	chr02	30385497	30386291	1465.41	18.239	0	795	1	TA
TAOs02g03575	chr02	31456660	31457461	142.145	0	0	802	1	TA
TAOs02g03797	chr02	33067444	33069473	102.463	8.27586	0	2030	1	TA
TAOs02g03805	chr02	33117861	33124099	396.408	3.04536	0	3118	17	TA
TAOs02g03830	chr02	33417764	33421385	153.327	0	0	1037	3	TA
TAOs02g03891	chr02	33746846	33748578	230.303	0	2.76976	330	2	TA
TAOs02g03922	chr02	33966121	33966819	132.203	21.7454	0	590	2	TA
TAOs02g03923	chr02	33967385	33969353	161.29	14.4236	0	1271	6	TA
TAOs02g03956	chr02	34233191	34234599	101.545	20.7949	0	453	3	TA
TAOs02g04024	chr02	34706721	34707861	115.688	2.71691	0	1141	1	TA
TAOs02g04052	chr02	34904613	34905039	129.371	0	0	286	2	TA
TAOs02g04144	chr02	35475922	35477678	708.266	10.5293	0	617	2	TA
TAOs02g04181	chr02	35679605	35681462	2714.64	2.31432	0	813	2	TA
TAOs03g00076	chr03	528996	530017	104.79	4.99022	0	334	3	TA
TAOs03g00077	chr03	530247	536177	284.153	4.43433	0	366	3	TA
TAOs03g00107	chr03	728243	729851	2884.96	8.32815	0	339	2	TA
TAOs03g00122	chr03	837545	841763	307.934	7.46622	0	1273	3	TA
TAOs03g00156	chr03	1007579	1008073	179.798	0	0	495	1	TA
TAOs03g00160	chr03	1048989	1075683	3575.37	1.44596	0	6422	50	TA
TAOs03g00171	chr03	1117820	1118121	102.649	12.2517	0	302	1	TA
TAOs03g00472	chr03	3414111	3416780	554.913	5.58052	0	1211	2	TA
TAOs03g00560	chr03	4020974	4022317	195.685	16.2202	0	1344	1	TA
TAOs03g00587	chr03	4164342	4165585	823.07	24.5177	0	1153	2	TA
TAOs03g00619	chr03	4347051	4348290	2056.86	3.46774	0	1020	3	TA
TAOs03g00667	chr03	4675257	4680061	680.519	24.204	0	1155	4	TA
TAOs03g00728	chr03	5159058	5160249	204.698	0	0	1192	1	TA
TAOs03g00782	chr03	5541701	5542853	216.826	6.24458	0	1153	1	TA
TAOs03g00812	chr03	5694580	5697322	330.911	9.22348	0	1514	3	TA
TAOs03g00856	chr03	6004437	6005022	172.355	7.84983	0	586	1	TA
TAOs03g00871	chr03	6175653	6176985	152.475	4.72618	0	505	2	TA
TAOs03g00875	chr03	6179669	6181789	346.154	18.9062	0	1170	5	TA
TAOs03g00898	chr03	6317892	6318361	442.553	24.0426	0	470	1	TA
TAOs03g00905	chr03	6342372	6352694	216.722	5.37634	3.16768	2727	12	TA
TAOs03g00971	chr03	6857897	6871226	568.099	1.80795	0	1373	6	TA
TAOs03g01029	chr03	7176890	7177551	125.378	0	0	662	1	TA
TAOs03g01035	chr03	7235102	7235492	143.223	0	0	391	1	TA
TAOs03g01133	chr03	8067447	8071919	5716.31	6.43863	0	2115	10	TA
TAOs03g01145	chr03	8206772	8207138	147.139	0	0	367	1	TA
TAOs03g01572	chr03	11085483	11087675	278.614	19.927	0	2193	1	TA
TAOs03g01659	chr03	11836591	11838251	556.745	1.86635	0	467	2	TA
TAOs03g01662	chr03	11841701	11841898	196.97	0	0	198	1	TA
TAOs03g01678	chr03	11993786	11995290	197.256	0	0	583	3	TA
TAOs03g01761	chr03	12681982	12682626	320.93	0	0	645	1	TA
TAOs03g01793	chr03	12920531	12921772	203.704	5.15298	0	1242	1	TA
TAOs03g01797	chr03	12937583	12938288	263.456	14.0227	0	706	1	TA
TAOs03g01809	chr03	13081895	13082925	215.325	16.9738	0	1031	1	TA
TAOs03g01810	chr03	13083081	13084316	518.608	19.0939	0	1236	1	TA
TAOs03g01820	chr03	13131441	13132169	283.951	0	0	729	1	TA
TAOs03g01879	chr03	13707109	13709058	270.517	0	0	1316	2	TA
TAOs03g01889	chr03	13807781	13808603	608.748	3.88821	0	823	1	TA
TAOs03g01963	chr03	14562252	14562780	423.44	0	0	529	1	TA
TAOs03g02053	chr03	15735410	15739160	1326.5	6.66489	0	585	2	TA
TAOs03g02094	chr03	16197821	16202117	119.386	5.56202	0	4297	1	TA
TAOs03g02216	chr03	17690823	17692106	454.05	23.5202	0	1284	1	TA
TAOs03g02378	chr03	19715778	19717716	451.317	18.0505	0	1633	2	TA
TAOs03g02456	chr03	20696076	20697973	584.567	23.7092	1.58061	946	2	TA
TAOs03g02487	chr03	21016800	21017404	148.76	11.0744	0	605	1	TA
TAOs03g02502	chr03	21164810	21165444	2424.31	0	0	469	2	TA
TAOs03g02523	chr03	21338306	21340307	468.165	16.5335	0	534	2	TA
TAOs03g02596	chr03	22107374	22107863	183.673	0	0	490	1	TA
TAOs03g02622	chr03	22340894	22345572	3422.03	12.8874	0	1353	8	TA
TAOs03g02643	chr03	22544318	22547288	125.705	5.45271	0	1774	2	TA
TAOs03g02648	chr03	22612488	22614479	983.74	0	0	615	2	TA
TAOs03g02660	chr03	22715320	22718489	169.958	8.39117	0	1418	3	TA
TAOs03g02667	chr03	22748966	22749733	558.594	0	0	768	1	TA
TAOs03g02685	chr03	22873834	22876995	1108.82	0	0	1066	2	TA
TAOs03g02702	chr03	23126895	23127110	134.259	0	0	216	1	TA
TAOs03g02733	chr03	23392192	23392389	398.99	14.1414	0	198	1	TA
TAOs03g02762	chr03	23631586	23631952	321.526	11.7166	0	367	1	TA
TAOs03g02799	chr03	24004460	24006186	258.415	10.5385	0	921	3	TA
TAOs03g02800	chr03	24008505	24009127	261.637	0	0	623	1	TA
TAOs03g02837	chr03	24584043	24584809	158.103	5.21512	0	506	2	TA
TAOs03g02864	chr03	24848340	24848843	103.175	9.72222	0	504	1	TA
TAOs03g03066	chr03	26972795	26975408	207.004	14.6136	0	1285	2	TA
TAOs03g03259	chr03	28802649	28803622	117.043	23.4086	0	974	1	TA
TAOs03g03285	chr03	29013322	29014269	292.194	24.3671	0	948	1	TA
TAOs03g03293	chr03	29086674	29088257	15152.2	16.9823	0	611	2	TA
TAOs03g03294	chr03	29095680	29096672	186.304	0	0	993	1	TA
TAOs03g03350	chr03	29480309	29484950	702.765	2.4343	0	1736	10	TA
TAOs03g03466	chr03	30399222	30400737	261.954	9.1029	0	481	2	TA
TAOs03g03560	chr03	30985029	30986025	147.139	22.4674	0	367	3	TA
TAOs03g03578	chr03	31103960	31107635	287.858	20.2938	0	3599	2	TA
TAOs03g03698	chr03	31806877	31807701	301.818	0	0	825	1	TA
TAOs03g03766	chr03	32257639	32257961	260.062	11.1455	0	323	1	TA
TAOs03g03786	chr03	32398221	32399926	28460.1	5.2755	0	676	2	TA
TAOs03g03961	chr03	33462251	33463217	126.492	0	0	419	3	TA
TAOs03g04044	chr03	34010884	34024744	962.27	1.77476	0	3313	27	TA
TAOs03g04069	chr03	34215594	34217999	512.136	1.33001	0	824	3	TA
TAOs03g04084	chr03	34301228	34303639	202.552	12.2305	0	627	3	TA
TAOs03g04111	chr03	34469290	34473218	358.696	9.11173	0	828	5	TA
TAOs03g04169	chr03	34789283	34789663	215.223	18.6352	0	381	1	TA
TAOs03g04254	chr03	35409135	35409845	112.518	0	0	711	1	TA
TAOs03g04291	chr03	35565690	35568282	878.497	13.0351	0	1144	4	TA
TAOs04g00018	chr04	244205	244854	976.923	7.38462	0	650	1	TA
TAOs04g00056	chr04	659122	659924	118.306	13.5741	0	803	1	TA
TAOs04g00135	chr04	1744765	1746478	198.122	21.9953	0	1065	6	TA
TAOs04g00259	chr04	4314832	4316074	163.043	6.11424	0	644	3	TA
TAOs04g00265	chr04	4382139	4385581	428.571	13.3024	0	2219	5	TA
TAOs04g00266	chr04	4405992	4407520	161.793	1.89666	0	513	5	TA
TAOs04g00267	chr04	4407628	4408907	198.02	0	0	606	5	TA
TAOs04g00268	chr04	4409033	4418898	1314.55	2.99007	0	1917	17	TA
TAOs04g00292	chr04	4644239	4645013	11948.4	0	0	775	1	TA
TAOs04g00293	chr04	4645275	4648910	1094.7	9.29593	0	3527	2	TA
TAOs04g00309	chr04	4915217	4915612	126.263	19.9495	0	396	1	TA
TAOs04g00403	chr04	5799512	5800084	164.049	0	0	573	1	TA
TAOs04g00580	chr04	7939727	7943871	212.782	7.9614	0	2613	6	TA
TAOs04g00656	chr04	8764573	8767226	189.529	4.10701	0	955	3	TA
TAOs04g00772	chr04	9677403	9678634	808.442	16.9643	0	1232	1	TA
TAOs04g00860	chr04	10470569	10472444	619.134	9.70149	0	554	2	TA
TAOs04g00932	chr04	11244705	11245171	353.319	14.3469	0	467	1	TA
TAOs04g01126	chr04	13593622	13594178	105.925	0	0	557	1	TA
TAOs04g01147	chr04	13868777	13869244	264.264	0	0	333	2	TA
TAOs04g01215	chr04	14725178	14728136	173.869	17.6749	0	995	2	TA
TAOs04g01281	chr04	16021488	16023796	462.171	6.4097	0	1216	7	TA
TAOs04g01333	chr04	16799655	16800471	1866.59	17.6255	0	817	1	TA
TAOs04g01339	chr04	16840420	16842448	160.177	10.4978	0	2029	1	TA
TAOs04g01348	chr04	17087729	17088715	350.238	11.9554	0	631	3	TA
TAOs04g01419	chr04	18285065	18286437	140.568	9.10415	0	1373	1	TA
TAOs04g01423	chr04	18369036	18371145	15667	7.44076	0	919	4	TA
TAOs04g01437	chr04	18478648	18483237	461.81	16.8845	0	2553	6	TA
TAOs04g01571	chr04	19956098	19956978	349.603	16.3451	0	881	1	TA
TAOs04g01572	chr04	19962938	19963794	2154.03	8.4014	0	857	1	TA
TAOs04g01598	chr04	20131675	20132883	120.761	9.42928	0	1209	1	TA
TAOs04g01633	chr04	20431620	20435772	9722.49	3.29882	0	1636	6	TA
TAOs04g01688	chr04	20838524	20839294	114.607	22.4384	0	445	3	TA
TAOs04g01690	chr04	20847195	20851045	184.018	7.03713	0	3141	5	TA
TAOs04g01795	chr04	21643961	21658218	1013.22	4.28531	0	983	6	TA
TAOs04g01872	chr04	22256267	22257072	307.692	0	0	806	1	TA
TAOs04g01880	chr04	22304655	22305064	280.488	0	0	410	1	TA
TAOs04g01904	chr04	22461311	22464114	6788.62	5.77746	0	984	4	TA
TAOs04g01966	chr04	22980583	22981411	989.144	0	0	829	1	TA
TAOs04g01969	chr04	23004679	23005361	1837.48	11.713	0	683	1	TA
TAOs04g01984	chr04	23053527	23057018	264.124	0.91638	0	708	2	TA
TAOs04g02131	chr04	24213721	24217640	2323.51	0	0	1289	4	TA
TAOs04g02143	chr04	24288274	24289565	139.319	14.7059	0	1292	1	TA
TAOs04g02240	chr04	24906483	24909187	20538.8	18.6691	0	631	4	TA
TAOs04g02291	chr04	25240745	25241104	136.111	0	0	360	1	TA
TAOs04g02358	chr04	25751279	25753416	21173.9	5.65949	0	851	5	TA
TAOs04g02372	chr04	25917859	25918631	129.366	22.5097	0	773	1	TA
TAOs04g02416	chr04	26314014	26317276	241.335	5.66963	0	779	3	TA
TAOs04g02509	chr04	27106573	27107837	168.379	0	0	1265	1	TA
TAOs04g02521	chr04	27182238	27182651	101.449	0	0	414	1	TA
TAOs04g02531	chr04	27238721	27240654	760.083	6.10134	0	1934	1	TA
TAOs04g02550	chr04	27349991	27351229	105.499	20.339	0	891	2	TA
TAOs04g02570	chr04	27536867	27537499	363.349	4.89731	0	633	1	TA
TAOs04g02647	chr04	28174887	28175635	154.873	18.4246	0	749	1	TA
TAOs04g02752	chr04	28889417	28891861	653.988	7.89366	0	2445	1	TA
TAOs04g02759	chr04	29054017	29055785	1365.18	23.5726	0	1769	1	TA
TAOs04g02772	chr04	29149223	29150810	136.626	3.52645	0	1215	4	TA
TAOs04g02774	chr04	29163336	29165163	971.774	0	0	744	4	TA
TAOs04g02800	chr04	29407232	29408258	4357.35	4.18695	0	1027	1	TA
TAOs04g02808	chr04	29453600	29454886	149.402	0	0	502	2	TA
TAOs04g02861	chr04	29716202	29716583	159.686	10.4712	0	382	1	TA
TAOs04g02984	chr04	30445864	30446127	185.606	0	0	264	1	TA
TAOs04g02999	chr04	30515043	30516341	141.658	2.23249	0	953	3	TA
TAOs04g03117	chr04	31360616	31361805	1942.86	9.57983	0	1190	1	TA
TAOs04g03177	chr04	31712145	31713955	162.341	8.00663	0	1811	1	TA
TAOs04g03178	chr04	31715040	31715352	121.406	0	0	313	1	TA
TAOs04g03204	chr04	31864982	31867348	167.318	9.04098	0	1279	5	TA
TAOs04g03218	chr04	31922302	31925319	261.538	0	0	455	2	TA
TAOs04g03336	chr04	32735740	32736133	279.188	21.066	0	394	1	TA
TAOs04g03352	chr04	32831857	32832435	208.981	21.5889	0	579	1	TA
TAOs04g03383	chr04	33051739	33052324	126.28	24.744	0	586	1	TA
TAOs04g03458	chr04	33750891	33751323	120.092	0	0	433	1	TA
TAOs04g03561	chr04	34468712	34488106	622.093	0.763083	0	14665	13	TA
TAOs04g03621	chr04	34826917	34827946	125.243	22.1359	0	1030	1	TA
TAOs04g03686	chr04	35393449	35393677	104.803	0	0	229	1	TA
TAOs04g03699	chr04	35473445	35478041	11975.7	8.33152	0	1934	8	TA
TAOs05g00027	chr05	153679	154610	282.189	22.8541	0	932	1	TA
TAOs05g00069	chr05	458849	459822	684.393	17.9671	0	865	2	TA
TAOs05g00071	chr05	483359	484595	4065.55	17.5424	0	717	3	TA
TAOs05g00083	chr05	568650	572534	1513.41	2.49678	0	1566	8	TA
TAOs05g00128	chr05	887631	889381	261.244	6.11079	0	1045	3	TA
TAOs05g00151	chr05	1008828	1009268	111.111	0	0	441	1	TA
TAOs05g00240	chr05	1647796	1648328	292.683	0	0	533	1	TA
TAOs05g00283	chr05	2124173	2127836	264.223	15.6386	0	2373	5	TA
TAOs05g00293	chr05	2205408	2207051	182.657	22.2019	2.79805	542	2	TA
TAOs05g00327	chr05	2393596	2399263	379.085	3.44037	0	918	4	TA
TAOs05g00433	chr05	2995243	2997751	122.083	15.265	0	557	2	TA
TAOs05g00560	chr05	4165096	4167375	146.491	0	0	2280	1	TA
TAOs05g00602	chr05	4365604	4370550	315.532	13.3414	0	2041	4	TA
TAOs05g00652	chr05	4801910	4803361	519.284	18.0441	0	1452	1	TA
TAOs05g00660	chr05	4870723	4871314	4052.36	8.78378	0	592	1	TA
TAOs05g00697	chr05	5284679	5286795	123.881	2.03118	3.44828	670	2	TA
TAOs05g00743	chr05	5818064	5821396	985.554	4.68047	0	623	3	TA
TAOs05g00808	chr05	6758356	6759066	101.266	24.8945	0	711	1	TA
TAOs05g00916	chr05	8264733	8290967	1158.42	11.3806	0	8143	58	TA
TAOs05g01003	chr05	9194975	9198490	7118.72	2.27531	0	876	4	TA
TAOs05g01015	chr05	9445703	9446971	182.336	21.5918	0	702	2	TA
TAOs05g01146	chr05	10955267	10955627	257.618	0	0	361	1	TA
TAOs05g01165	chr05	11257260	11259646	296.748	13.1127	0	492	3	TA
TAOs05g01358	chr05	13554144	13555516	386.744	22.287	0	1373	1	TA
TAOs05g01415	chr05	14181391	14186416	6128.9	22.0653	0	2211	12	TA
TAOs05g01421	chr05	14309596	14310242	168.47	12.3648	0	647	1	TA
TAOs05g01645	chr05	16752468	16774654	1043.54	1.16284	0	5995	37	TA
TAOs05g01716	chr05	17432987	17433691	125.817	14.1844	0	612	2	TA
TAOs05g01742	chr05	17653933	17654970	819.846	13.3911	0	1038	1	TA
TAOs05g01770	chr05	17852721	17853464	131.72	8.60215	0	744	1	TA
TAOs05g01837	chr05	18383587	18385718	274.633	5.30019	0	954	3	TA
TAOs05g01892	chr05	18877686	18878360	103.704	13.1852	0	675	1	TA
TAOs05g02014	chr05	20123240	20123776	171.322	0	0	537	1	TA
TAOs05g02025	chr05	20223458	20224364	112.701	14.6637	0	559	2	TA
TAOs05g02079	chr05	20715385	20716413	167.153	0	0	1029	1	TA
TAOs05g02090	chr05	20844493	20845536	152.198	0	0	887	2	TA
TAOs05g02129	chr05	21254396	21255455	250	10.1887	0	1060	1	TA
TAOs05g02235	chr05	22033995	22035711	279.907	17.9965	0	861	5	TA
TAOs05g02251	chr05	22192652	22197674	126.573	9.39677	0	4290	2	TA
TAOs05g02337	chr05	22785299	22785522	330.357	16.0714	0	224	1	TA
TAOs05g02438	chr05	23628448	23631982	227.621	1.10325	0	1173	3	TA
TAOs05g02439	chr05	23633953	23635584	153.799	10.7843	1.40931	1632	1	TA
TAOs05g02449	chr05	23724671	23725250	334.483	22.069	0	580	1	TA
TAOs05g02554	chr05	24494817	24495368	132.246	11.2319	0	552	1	TA
TAOs05g02560	chr05	24536105	24537367	239.113	21.9319	0	1263	1	TA
TAOs05g02603	chr05	24912958	24914443	474.428	11.3728	0	1486	1	TA
TAOs05g02636	chr05	25195272	25197851	359.302	18.1008	0	2580	1	TA
TAOs05g02784	chr05	26274824	26276353	954.902	3.52941	0	1530	1	TA
TAOs05g02834	chr05	26602002	26602599	112.04	0	0	598	1	TA
TAOs05g02838	chr05	26634850	26640882	3864.71	0.828775	0	1981	15	TA
TAOs05g02908	chr05	27074053	27074728	176.036	0	0	676	1	TA
TAOs06g00193	chr06	1661179	1662850	814.912	18.5407	0	1140	2	TA
TAOs06g00318	chr06	2455940	2457055	175.627	20.2509	0	1116	1	TA
TAOs06g00332	chr06	2527046	2528306	101.928	7.2958	0	726	2	TA
TAOs06g00396	chr06	2884955	2885249	118.644	0	0	295	1	TA
TAOs06g00429	chr06	3152486	3153733	207.003	0	0	971	2	TA
TAOs06g00704	chr06	5190504	5191962	140.507	3.90679	0	1459	1	TA
TAOs06g00883	chr06	6785429	6787398	106.091	6.49746	0	1970	1	TA
TAOs06g00935	chr06	7270443	7274678	1115.82	20.6563	0	613	3	TA
TAOs06g00936	chr06	7287794	7290623	447.481	18.6219	0	1171	2	TA
TAOs06g00981	chr06	7729949	7730662	310.924	0	0	714	1	TA
TAOs06g00985	chr06	7765012	7766269	154.844	0	0	1156	2	TA
TAOs06g01014	chr06	8082660	8082932	106.227	0	0	273	1	TA
TAOs06g01066	chr06	8875716	8875987	117.647	0	0	272	1	TA
TAOs06g01068	chr06	8880081	8884813	528.312	0	0	1925	6	TA
TAOs06g01072	chr06	8939399	8942000	130.435	2.15219	0	437	3	TA
TAOs06g01073	chr06	8943652	8944641	204.04	0	0	990	1	TA
TAOs06g01095	chr06	9198545	9199484	162.766	16.4894	0	940	1	TA
TAOs06g01358	chr06	12351539	12351990	148.23	0	0	452	1	TA
TAOs06g01360	chr06	12359454	12360202	67089.5	0	0	749	1	TA
TAOs06g01457	chr06	13280867	13284576	176.286	16.9272	0	3188	2	TA
TAOs06g01583	chr06	14614196	14615691	139.007	6.35027	0	705	2	TA
TAOs06g01653	chr06	15253808	15254514	1417.26	0	0	707	1	TA
TAOs06g01749	chr06	16292538	16295349	179.251	0	0	1629	2	TA
TAOs06g01752	chr06	16307541	16309617	421.758	15.118	0	1866	3	TA
TAOs06g01772	chr06	16456047	16461032	199.559	17.4489	0	4986	1	TA
TAOs06g01776	chr06	16464382	16466591	100	23.9367	0	2210	1	TA
TAOs06g01814	chr06	16788570	16789339	263.636	11.5584	0	770	1	TA
TAOs06g01816	chr06	16815845	16817906	544.617	16.4403	0	2062	1	TA
TAOs06g01821	chr06	16887172	16887732	117.647	9.80392	0	561	1	TA
TAOs06g01828	chr06	16962393	16966574	2252.79	24.3663	0	807	3	TA
TAOs06g01883	chr06	17573048	17573595	135.036	0	0	548	1	TA
TAOs06g01905	chr06	17902032	17902724	431.457	17.1717	0	693	1	TA
TAOs06g01911	chr06	17981845	17982381	1467.41	13.4078	0	537	1	TA
TAOs06g01963	chr06	18913205	18915779	179.164	15.8447	0	1507	4	TA
TAOs06g02020	chr06	19730627	19735314	6218.84	5.26877	0	987	4	TA
TAOs06g02046	chr06	20090455	20091067	145.188	6.36215	0	613	1	TA
TAOs06g02084	chr06	20716133	20717211	123.262	10.4727	0	1079	1	TA
TAOs06g02109	chr06	20977671	20982402	410.163	5.15638	0	551	3	TA
TAOs06g02227	chr06	22090357	22091292	139.175	19.1239	0	194	2	TA
TAOs06g02256	chr06	22387794	22388346	220.615	15.5515	0	553	1	TA
TAOs06g02259	chr06	22542333	22546589	162.866	6.29551	0	307	2	TA
TAOs06g02263	chr06	22556205	22556871	154.423	19.0405	0	667	1	TA
TAOs06g02401	chr06	23728897	23731661	1964.55	5.85895	0	1100	3	TA
TAOs06g02450	chr06	24196806	24197533	130.495	7.82967	0	728	1	TA
TAOs06g02469	chr06	24303849	24306445	173.145	0	0	283	2	TA
TAOs06g02480	chr06	24411881	24412123	205.761	0	0	243	1	TA
TAOs06g02489	chr06	24509636	24509963	128.049	0	0	328	1	TA
TAOs06g02529	chr06	24946204	24946620	119.904	0	0	417	1	TA
TAOs06g02530	chr06	24946752	24950722	201.777	0	0	3826	2	TA
TAOs06g02531	chr06	24951977	24952898	107.496	4.44685	0	707	3	TA
TAOs06g02582	chr06	25448424	25449786	162.89	7.77696	0	706	4	TA
TAOs06g02627	chr06	25904783	25906491	240.492	18.4903	0	1709	1	TA
TAOs06g02676	chr06	26465179	26469652	1035.99	6.95127	0	4474	1	TA
TAOs06g02680	chr06	26485482	26486343	107.889	12.8	0	862	1	TA
TAOs06g02684	chr06	26493569	26493990	170.616	8.05687	0	422	1	TA
TAOs06g02822	chr06	27643501	27646676	142.947	1.22796	0	3176	1	TA
TAOs06g02823	chr06	27652089	27656715	460.125	5.2734	0	4627	1	TA
TAOs06g02860	chr06	27958452	27960160	979.187	22.9959	0	1009	2	TA
TAOs06g02927	chr06	28446539	28447974	1394.15	9.61003	0	1436	1	TA
TAOs06g03014	chr06	28992502	28993012	105.675	0	0	511	1	TA
TAOs06g03189	chr06	30145673	30149398	190.871	6.17284	0	241	2	TA
TAOs06g03339	chr06	31090178	31093307	232.905	7.02875	0	1477	8	TA
TAOs07g00071	chr07	596774	598213	225	13.1944	0	1440	1	TA
TAOs07g00140	chr07	1164350	1165079	2169.86	0	0	730	1	TA
TAOs07g00187	chr07	1598802	1599557	109.788	0	0	756	1	TA
TAOs07g00239	chr07	2029131	2031915	248.507	9.65889	0	1674	2	TA
TAOs07g00243	chr07	2092634	2093739	10636.5	6.60036	0	553	2	TA
TAOs07g00259	chr07	2262168	2266809	258.649	3.8561	0	607	3	TA
TAOs07g00272	chr07	2400242	2401107	4117.91	12.4711	0	670	3	TA
TAOs07g00438	chr07	3783162	3785040	134.52	0	0	1405	4	TA
TAOs07g00466	chr07	3922847	3926342	326.812	12.786	0	1380	3	TA
TAOs07g00500	chr07	4213339	4214189	109.283	10.3408	0	851	1	TA
TAOs07g00553	chr07	4567730	4568390	10538.6	12.5567	0	661	1	TA
TAOs07g00620	chr07	5212462	5215364	693.361	9.92077	0	949	4	TA
TAOs07g00632	chr07	5365943	5366634	453.757	15.6069	0	692	1	TA
TAOs07g00748	chr07	6572726	6573341	204.545	8.11688	0	616	1	TA
TAOs07g00755	chr07	6661054	6663953	462.617	11.2414	0	2568	3	TA
TAOs07g00772	chr07	6931468	6932646	1591.18	9.58439	0	1179	1	TA
TAOs07g00804	chr07	7237175	7237890	303.15	0	0	508	3	TA
TAOs07g00810	chr07	7255089	7255571	217.391	14.4928	0	483	1	TA
TAOs07g00825	chr07	7356117	7356853	153.43	14.5183	0	554	2	TA
TAOs07g01006	chr07	10112207	10114161	857.419	7.36573	0	1550	2	TA
TAOs07g01040	chr07	10279498	10280179	196.481	21.8475	0	682	1	TA
TAOs07g01146	chr07	11843960	11844604	254.264	19.5349	0	645	1	TA
TAOs07g01148	chr07	11861194	11861725	148.496	21.9925	0	532	1	TA
TAOs07g01281	chr07	13193435	13194943	288.27	21.2061	0	1509	1	TA
TAOs07g01398	chr07	14485306	14489280	184.111	20.1258	0	2895	2	TA
TAOs07g01417	chr07	14716784	14717827	100.575	19.2529	0	1044	1	TA
TAOs07g01456	chr07	15187611	15191338	312.286	19.6888	0	1457	3	TA
TAOs07g01506	chr07	15951955	15952642	127.907	9.73837	0	688	1	TA
TAOs07g01513	chr07	16035046	16038627	267.448	17.7554	0	1791	4	TA
TAOs07g01533	chr07	16497885	16498403	119.461	18.3044	0	519	1	TA
TAOs07g01585	chr07	17174120	17174658	135.436	0	0	539	1	TA
TAOs07g01720	chr07	18639089	18639293	170.732	16.0976	0	205	1	TA
TAOs07g01780	chr07	19187268	19187562	118.644	0	0	295	1	TA
TAOs07g01819	chr07	19539547	19541056	123.397	0	0	624	2	TA
TAOs07g02040	chr07	21428889	21431514	109.152	21.4775	0	1191	3	TA
TAOs07g02070	chr07	21672489	21674178	35567.5	11.2426	0	689	3	TA
TAOs07g02113	chr07	21935188	21935649	365.801	8.44156	0	462	1	TA
TAOs07g02165	chr07	22385526	22386833	122.324	2.52294	0	1308	1	TA
TAOs07g02208	chr07	22720527	22721420	270.694	0	0	894	1	TA
TAOs07g02279	chr07	23204476	23207843	132.493	11.342	0	2302	3	TA
TAOs07g02314	chr07	23450500	23451129	271.429	17.619	0	630	1	TA
TAOs07g02342	chr07	23682457	23683011	648.649	0	0	555	1	TA
TAOs07g02515	chr07	25018410	25019225	112.745	14.7059	0	816	1	TA
TAOs07g02546	chr07	25260150	25261001	1190.14	5.86854	0	852	1	TA
TAOs07g02565	chr07	25427619	25429475	373.41	12.2779	0	865	2	TA
TAOs07g02584	chr07	25540456	25542735	7001.16	1.97368	0	863	6	TA
TAOs07g02604	chr07	25649926	25652209	3834.29	6.65499	0	1044	2	TA
TAOs07g02960	chr07	28239051	28239546	197.581	24.1935	0	496	1	TA
TAOs07g02990	chr07	28460255	28462421	181.688	9.41394	0	699	3	TA
TAOs07g03005	chr07	28523186	28523802	179.903	0	0	617	1	TA
TAOs07g03020	chr07	28704194	28704812	142.857	0	0	462	2	TA
TAOs07g03037	chr07	28839941	28844837	151.783	0.735144	0	2833	7	TA
TAOs07g03105	chr07	29285792	29286114	142.857	0	0	238	2	TA
TAOs07g03110	chr07	29328874	29329993	331.765	19.4643	0	850	2	TA
TAOs07g03125	chr07	29412624	29413724	729.337	22.2525	0	1101	1	TA
TAOs08g00120	chr08	1014893	1015510	122.977	22.1683	0	618	1	TA
TAOs08g00284	chr08	2317001	2317405	113.58	9.38272	0	405	1	TA
TAOs08g00309	chr08	2571983	2573294	132.388	22.8659	0	423	3	TA
TAOs08g00331	chr08	2816384	2819061	535.89	19.3428	0	1825	5	TA
TAOs08g00361	chr08	3030919	3031216	100.671	0	0	298	1	TA
TAOs08g00375	chr08	3117834	3118326	322.515	15.0101	0	493	1	TA
TAOs08g00378	chr08	3146486	3150122	7635.68	5.33407	0	936	4	TA
TAOs08g00452	chr08	3832620	3835080	1426.49	7.436	0	619	2	TA
TAOs08g00488	chr08	4308612	4309807	193.75	13.0435	0	1120	2	TA
TAOs08g00500	chr08	4380421	4383037	775.186	19.3351	0	943	2	TA
TAOs08g00880	chr08	8172793	8177412	242.196	11.9481	0	3716	2	TA
TAOs08g00882	chr08	8182347	8182831	222.68	9.27835	0	485	1	TA
TAOs08g00902	chr08	8335685	8339925	313.214	8.39425	0	1839	6	TA
TAOs08g00996	chr08	9487714	9491818	196.199	15.4689	0	1631	3	TA
TAOs08g01075	chr08	10578335	10579290	1444.56	19.8745	0	956	1	TA
TAOs08g01147	chr08	11374330	11376203	160.671	13.1804	0	1251	2	TA
TAOs08g01243	chr08	12369950	12373650	3799.18	4.13402	0	2918	2	TA
TAOs08g01392	chr08	13909971	13910925	223.037	23.4555	0	955	1	TA
TAOs08g01399	chr08	13959153	13960012	133.721	23.7209	0	860	1	TA
TAOs08g01425	chr08	14283832	14287296	333.5	17.4026	0	2000	2	TA
TAOs08g01501	chr08	15093664	15096737	156.463	0	0	882	5	TA
TAOs08g01557	chr08	16074288	16077123	151.724	11.213	0	870	3	TA
TAOs08g01752	chr08	18691479	18692522	610.153	8.23755	0	1044	1	TA
TAOs08g01773	chr08	19059603	19065892	2866.75	19.8251	0	1666	9	TA
TAOs08g01822	chr08	19657700	19659296	148.515	12.5235	0	404	2	TA
TAOs08g01840	chr08	19808905	19809818	396.061	23.1947	0	914	1	TA
TAOs08g01852	chr08	19908152	19909510	188.552	20.677	0	297	2	TA
TAOs08g01896	chr08	20254914	20260027	267.267	22.9957	0	1998	7	TA
TAOs08g02074	chr08	21880374	21881416	178.332	8.53308	0	1043	1	TA
TAOs08g02088	chr08	21970314	21973214	187.866	7.79042	0	2901	1	TA
TAOs08g02143	chr08	22624412	22627708	791.762	10.4034	0	2185	5	TA
TAOs08g02214	chr08	23234051	23234302	559.524	19.0476	0	252	1	TA
TAOs08g02262	chr08	23602097	23602916	106.098	4.63415	0	820	1	TA
TAOs08g02269	chr08	23691223	23692138	188.865	22.8166	0	916	1	TA
TAOs08g02386	chr08	24795754	24796389	223.27	5.50314	0	636	1	TA
TAOs08g02395	chr08	24892823	24893394	108.392	22.7273	0	572	1	TA
TAOs08g02410	chr08	25053516	25056293	213.983	5.79554	0	472	2	TA
TAOs08g02451	chr08	25393638	25394396	588.933	0	0	759	1	TA
TAOs08g02537	chr08	26017741	26019051	255.53	16.9336	0	1311	1	TA
TAOs08g02559	chr08	26189595	26192048	689.494	0	0	1285	6	TA
TAOs08g02629	chr08	26756342	26759102	268.75	0	0	480	2	TA
TAOs08g02641	chr08	26887420	26887675	519.531	0	0	256	1	TA
TAOs08g02729	chr08	27551988	27554146	256.263	15.0069	0	1397	2	TA
TAOs08g02795	chr08	27814487	27815782	288.462	3.93519	0	156	2	TA
TAOs08g02796	chr08	27815808	27816132	106.557	0	0	244	2	TA
TAOs09g00099	chr09	1168867	1172536	185.079	8.99183	0	697	3	TA
TAOs09g00306	chr09	2923276	2924949	108.892	19.4146	0	1552	2	TA
TAOs09g00394	chr09	4049741	4052583	2709.15	3.86915	0	973	3	TA
TAOs09g00632	chr09	7301167	7301797	2366.09	0	0	631	1	TA
TAOs09g00856	chr09	10396314	10397031	240.947	19.9164	0	718	1	TA
TAOs09g00890	chr09	10805039	10809454	167.309	2.62681	0	3634	2	TA
TAOs09g00940	chr09	11779747	11785462	530.117	3.41148	0	3918	16	TA
TAOs09g00958	chr09	11928404	11930336	250	17.5375	0	1180	2	TA
TAOs09g01047	chr09	12840203	12844258	267.974	18.3185	0	306	2	TA
TAOs09g01078	chr09	13130795	13131418	171.474	24.6795	0	624	1	TA
TAOs09g01094	chr09	13266468	13267018	105.263	0	0	551	1	TA
TAOs09g01117	chr09	13592957	13593334	367.725	8.99471	0	378	1	TA
TAOs09g01149	chr09	13904748	13907678	198.91	6.51655	0	734	2	TA
TAOs09g01185	chr09	14351455	14351877	113.475	13.948	0	423	1	TA
TAOs09g01239	chr09	14919702	14920506	119.255	3.47826	0	805	1	TA
TAOs09g01252	chr09	15065376	15072107	527.116	3.96613	0	6509	3	TA
TAOs09g01309	chr09	15563072	15569739	793.667	3.65927	0	979	4	TA
TAOs09g01323	chr09	15712200	15712694	163.636	0	0	495	1	TA
TAOs09g01399	chr09	16460351	16461518	446.918	12.9281	0	1168	1	TA
TAOs09g01442	chr09	16864674	16865487	227.273	0	0	814	1	TA
TAOs09g01472	chr09	17121350	17122104	108.609	11.9205	0	755	1	TA
TAOs09g01490	chr09	17269165	17269958	348.866	5.54156	0	794	1	TA
TAOs09g01557	chr09	17792865	17794468	721.485	2.6808	0	754	2	TA
TAOs09g01562	chr09	17828974	17830012	109.721	0	0	1039	1	TA
TAOs09g01565	chr09	17840443	17841762	103.03	17.2727	0	1320	1	TA
TAOs09g01651	chr09	18423971	18424498	329.545	0	0	528	1	TA
TAOs09g01681	chr09	18586663	18587398	493.207	3.94022	0	736	1	TA
TAOs09g01850	chr09	19799368	19802657	2234.38	0	0	1280	6	TA
TAOs09g01853	chr09	19858382	19859902	107.824	17.8172	0	1521	1	TA
TAOs09g01874	chr09	19986529	19988435	121.291	0	0	1146	4	TA
TAOs09g01875	chr09	19988568	19988997	134.884	12.7907	0	430	1	TA
TAOs09g01971	chr09	20580601	20581722	216.578	23.6185	0	1122	1	TA
TAOs09g02019	chr09	20922260	20925077	100.154	4.43577	0	1947	2	TA
TAOs09g02162	chr09	21915886	21916909	140.845	0	0	639	3	TA
TAOs09g02206	chr09	22228534	22230069	160.976	3.32031	0	410	2	TA
TAOs09g02243	chr09	22519455	22535536	811.35	1.36177	0	6467	36	TA
TAOs10g00075	chr10	1118274	1118847	120.209	24.0418	0	574	1	TA
TAOs10g00232	chr10	3068501	3071046	204.545	0	0	836	3	TA
TAOs10g00246	chr10	3399068	3401092	155.122	0	0	1025	2	TA
TAOs10g00307	chr10	3983853	3986727	1802.47	9.32174	0	2668	2	TA
TAOs10g00328	chr10	4336455	4336767	172.524	0	0	313	1	TA
TAOs10g00343	chr10	4581872	4582429	107.527	11.2903	0	558	1	TA
TAOs10g00367	chr10	4944348	4945001	256.881	9.78593	0	654	1	TA
TAOs10g00381	chr10	5252540	5255029	302.41	19.8795	0	2490	1	TA
TAOs10g00386	chr10	5372435	5376566	722.143	14.3998	0	1400	3	TA
TAOs10g00427	chr10	5836744	5837439	130.747	0	0	696	1	TA
TAOs10g00457	chr10	6214430	6217695	445.002	8.23637	0	2591	3	TA
TAOs10g00507	chr10	6744750	6745911	453.953	17.9002	0	1075	2	TA
TAOs10g00536	chr10	6944850	6945588	212.449	24.8985	0	739	1	TA
TAOs10g00683	chr10	8660442	8664175	429.18	15.4258	0	2111	3	TA
TAOs10g00731	chr10	9177098	9177700	122.72	24.0464	0	603	1	TA
TAOs10g00792	chr10	9951698	9952158	104.121	0	0	461	1	TA
TAOs10g00793	chr10	9969177	9970066	316.981	9.21348	0	530	2	TA
TAOs10g00810	chr10	10118344	10119955	497.138	0	0	1223	2	TA
TAOs10g00860	chr10	10649831	10650430	108.333	0	0	600	1	TA
TAOs10g00956	chr10	11579414	11580809	409.554	0	0	1277	2	TA
TAOs10g00978	chr10	11784364	11786740	246.154	24.8633	0	520	4	TA
TAOs10g00979	chr10	11786813	11787604	107.323	8.4596	0	792	1	TA
TAOs10g00995	chr10	11955317	11956129	431.734	9.5941	0	813	1	TA
TAOs10g01041	chr10	12765158	12767822	351.964	9.08068	0	2469	3	TA
TAOs10g01042	chr10	12798936	12803952	880.46	2.71078	0	870	3	TA
TAOs10g01053	chr10	12882259	12885748	130.946	3.66762	0	3490	1	TA
TAOs10g01104	chr10	13303688	13303975	361.111	10.4167	0	288	1	TA
TAOs10g01151	chr10	14018441	14019232	3132.58	6.94444	0	792	1	TA
TAOs10g01257	chr10	14853867	14856961	137.255	18.2876	0	1938	2	TA
TAOs10g01321	chr10	15468351	15471237	226.667	6.33876	0	1350	4	TA
TAOs10g01364	chr10	15882753	15883588	184.211	18.8995	0	836	1	TA
TAOs10g01638	chr10	18530461	18530966	440.711	6.12648	0	506	1	TA
TAOs10g01641	chr10	18546797	18547042	105.691	0	0	246	1	TA
TAOs10g01744	chr10	19095894	19096542	1268.1	0	0	649	1	TA
TAOs10g01810	chr10	19592996	19594240	167.068	0	0	1245	1	TA
TAOs10g01844	chr10	19877026	19878044	133.464	19.1364	0	1019	1	TA
TAOs10g01855	chr10	19919910	19920294	106.494	0	0	385	1	TA
TAOs10g01858	chr10	19921753	19922006	125.984	0	0	254	1	TA
TAOs10g01859	chr10	19922130	19923327	118.222	0	0	1125	2	TA
TAOs10g01860	chr10	19923473	19927268	388.982	4.37302	0	599	2	TA
TAOs10g01906	chr10	20286057	20290531	3126.16	6.81564	0	1395	11	TA
TAOs10g02030	chr10	21277371	21288523	671.855	24.4508	0	771	2	TA
TAOs10g02060	chr10	21445886	21453596	1216.1	1.11529	0	4137	21	TA
TAOs10g02085	chr10	21580887	21584440	1141.15	6.44344	0	751	4	TA
TAOs10g02185	chr10	22320799	22323970	4406.25	0	0	1504	5	TA
TAOs10g02219	chr10	22526080	22527262	107.872	15.8918	0	686	2	TA
TAOs10g02237	chr10	22697385	22698764	339.768	4.42029	0	777	2	TA
TAOs10g02261	chr10	22936830	22938832	1711.64	0	0	1186	4	TA
TAOs10g02264	chr10	22954203	22955280	184.601	0	0	1078	1	TA
TAOs10g02277	chr10	23023840	23025012	217.391	12.7025	0	1173	1	TA
TAOs11g00023	chr11	166095	169328	498.145	18.9549	0	3234	1	TA
TAOs11g00116	chr11	705926	708919	991.987	19.5725	0	1248	3	TA
TAOs11g00280	chr11	1764850	1765274	185.882	19.7647	0	425	1	TA
TAOs11g00349	chr11	2130566	2131438	150.193	0	0	779	2	TA
TAOs11g00353	chr11	2166995	2167740	198.391	17.2922	0	746	1	TA
TAOs11g00379	chr11	2333850	2334889	100	0	0	1040	1	TA
TAOs11g00388	chr11	2363858	2364491	323.344	0	0.473186	634	1	TA
TAOs11g00403	chr11	2457765	2460828	345.982	5.5483	0	896	4	TA
TAOs11g00426	chr11	2627399	2629862	567.204	13.8799	0	744	3	TA
TAOs11g00471	chr11	3144620	3145571	258.403	13.7605	0	952	1	TA
TAOs11g00603	chr11	4504987	4505853	7561.71	14.4175	0	867	1	TA
TAOs11g00605	chr11	4592410	4593330	647.123	20.1954	0	921	1	TA
TAOs11g00680	chr11	5236274	5240685	736.209	14.0073	0	997	3	TA
TAOs11g00738	chr11	5630674	5635002	211.765	14.2758	0	1700	4	TA
TAOs11g00768	chr11	5858235	5868175	169.765	7.21255	0	2044	11	TA
TAOs11g00785	chr11	6080396	6083734	191.974	7.30758	0	3339	1	TA
TAOs11g00786	chr11	6083964	6085478	147.855	16.7657	0	1515	1	TA
TAOs11g00905	chr11	7200176	7214073	199.095	4.64096	0	663	5	TA
TAOs11g00912	chr11	7327007	7327521	110.68	16.5049	0	515	1	TA
TAOs11g00963	chr11	7803010	7803150	134.752	0	0	141	1	TA
TAOs11g00964	chr11	7806382	7813242	416.176	8.90541	0	1360	3	TA
TAOs11g01019	chr11	8362519	8363773	340.681	20.7968	0	499	2	TA
TAOs11g01128	chr11	10090976	10091470	121.212	0	0	495	1	TA
TAOs11g01166	chr11	10931727	10932179	196.468	15.4525	0	453	1	TA
TAOs11g01186	chr11	11370796	11371768	189.106	4.62487	0	973	1	TA
TAOs11g01203	chr11	11712679	11716295	381.044	4.06414	0	1551	5	TA
TAOs11g01233	chr11	12077030	12078594	1494.72	17.0607	0	568	3	TA
TAOs11g01237	chr11	12143135	12148329	3176.4	4.79307	0	856	7	TA
TAOs11g01291	chr11	12829993	12832206	153.568	15.0407	0	2214	1	TA
TAOs11g01300	chr11	12911030	12919649	315.738	14.0603	0	2046	3	TA
TAOs11g01307	chr11	13088533	13089284	131.649	24.3351	0	752	1	TA
TAOs11g01341	chr11	13631345	13632072	453.297	25	0	728	1	TA
TAOs11g01361	chr11	13752477	13757447	1484.06	7.58399	0	1035	5	TA
TAOs11g01385	chr11	14127399	14129762	406.316	10.533	0	950	4	TA
TAOs11g01405	chr11	14321338	14323284	217.729	17.6682	0	643	4	TA
TAOs11g01452	chr11	15234922	15235666	214.765	22.5503	0	745	1	TA
TAOs11g01459	chr11	15344367	15346418	529.049	13.499	0	1945	2	TA
TAOs11g01461	chr11	15349281	15350054	403.101	8.39793	0	774	1	TA
TAOs11g01470	chr11	15455380	15455939	119.643	9.46429	0	560	1	TA
TAOs11g01532	chr11	16200879	16201819	802.338	16.3656	0	941	1	TA
TAOs11g01542	chr11	16366304	16367550	2086.61	8.90136	0	1247	1	TA
TAOs11g01609	chr11	17289449	17289922	154.054	0	0	370	2	TA
TAOs11g01671	chr11	17983639	17984306	321.856	10.3293	0	668	1	TA
TAOs11g01684	chr11	18155008	18157595	418.514	8.23029	0	767	2	TA
TAOs11g01839	chr11	19722867	19734456	4436.51	7.2994	0	2646	16	TA
TAOs11g01880	chr11	20189986	20191844	4359.33	5.43303	0.645508	1859	1	TA
TAOs11g01904	chr11	20386378	20389200	839.607	23.2023	0	2338	2	TA
TAOs11g02037	chr11	21700130	21705713	115.115	6.84097	4.19054	2858	3	TA
TAOs11g02172	chr11	22892806	22894787	151.471	2.21998	0	680	4	TA
TAOs11g02344	chr11	24723110	24723876	410.691	13.8201	0	767	1	TA
TAOs11g02358	chr11	24927410	24928057	246.914	0	0	648	1	TA
TAOs11g02378	chr11	25136359	25137536	481.941	7.97963	0	886	2	TA
TAOs11g02391	chr11	25279803	25280587	272.611	15.6688	0	785	1	TA
TAOs11g02423	chr11	25714054	25718322	770.289	7.89412	0	1454	4	TA
TAOs11g02508	chr11	26533757	26537161	580.59	15.7122	0	2339	2	TA
TAOs11g02705	chr11	28700690	28702732	802.009	0	0	697	3	TA
TAOs11g02727	chr11	28828591	28835652	248.076	9.30331	0	1689	8	TA
TAOs12g00337	chr12	2031775	2033882	258.377	10.0569	0	1134	5	TA
TAOs12g00338	chr12	2033988	2035709	110.337	14.518	0	1722	1	TA
TAOs12g00339	chr12	2036042	2040492	192.807	9.79555	0	1001	4	TA
TAOs12g00534	chr12	3733593	3734248	103.659	17.378	0	656	1	TA
TAOs12g00540	chr12	3782050	3783096	394.46	10.6017	0	1047	1	TA
TAOs12g00624	chr12	4455473	4455963	107.943	0	0	491	1	TA
TAOs12g00637	chr12	4658316	4658665	151.429	15.7143	0	350	1	TA
TAOs12g00656	chr12	4821312	4822211	118.889	12.7778	0	900	1	TA
TAOs12g00677	chr12	4990301	4990800	110	24.2	0	500	1	TA
TAOs12g00697	chr12	5102552	5103436	288.136	19.661	0	885	1	TA
TAOs12g00702	chr12	5165455	5168664	396.739	3.61371	0	1104	4	TA
TAOs12g00810	chr12	6168717	6169569	251.42	14.4197	0	704	2	TA
TAOs12g00831	chr12	6489395	6490615	182.637	17.7723	0	1221	1	TA
TAOs12g00832	chr12	6492680	6493479	64326.2	17.375	0	800	1	TA
TAOs12g00906	chr12	7242076	7242627	106.884	11.0507	0	552	1	TA
TAOs12g00939	chr12	7556978	7557684	523.338	16.6902	0	707	1	TA
TAOs12g00997	chr12	8145447	8146646	184.735	24.4167	0	904	2	TA
TAOs12g01020	chr12	8543093	8543817	234.483	23.1724	0	725	1	TA
TAOs12g01038	chr12	8695281	8699365	991.778	17.3807	0	973	4	TA
TAOs12g01139	chr12	10138199	10139448	156.04	10.08	0	596	2	TA
TAOs12g01192	chr12	10804320	10806072	473.747	7.52995	0	1676	2	TA
TAOs12g01211	chr12	11083997	11084310	111.465	0	0	314	1	TA
TAOs12g01303	chr12	12122142	12124733	324.59	24.0976	0	610	4	TA
TAOs12g01327	chr12	12240385	12242807	10507.8	6.27322	0	707	2	TA
TAOs12g01354	chr12	12460460	12465425	393.266	9.3234	0	1574	4	TA
TAOs12g01379	chr12	12833832	12839306	913.689	10.1005	0	5318	3	TA
TAOs12g01392	chr12	13051683	13051855	5138.73	20.8092	0	173	1	TA
TAOs12g01507	chr12	14907846	14910075	152.087	0	0	1006	6	TA
TAOs12g01508	chr12	14910184	14910813	149.425	0	0	174	2	TA
TAOs12g01659	chr12	17400758	17401254	122.736	0	0	497	1	TA
TAOs12g01731	chr12	18565305	18566273	317.853	14.3447	0	969	1	TA
TAOs12g01732	chr12	18569264	18569785	526.82	0	0	522	1	TA
TAOs12g01918	chr12	20510835	20511768	127.409	14.9893	0	934	1	TA
TAOs12g01977	chr12	20813606	20813965	144.404	0	0	277	2	TA
TAOs12g01982	chr12	20843924	20846832	3298.22	18.3912	0	674	2	TA
TAOs12g01990	chr12	20902922	20903631	3829.58	12.9577	0	710	1	TA
TAOs12g02061	chr12	21593949	21597004	478.464	20.5825	0	1068	4	TA
TAOs12g02116	chr12	22239519	22240854	583.832	11.3024	0	1336	1	TA
TAOs12g02118	chr12	22287150	22287596	304.251	9.61969	0	447	1	TA
TAOs12g02241	chr12	23439619	23440599	131.498	17.2273	0	981	1	TA
TAOs12g02357	chr12	24507244	24508836	134.338	3.26428	0	1593	1	TA
TAOs12g02518	chr12	25879533	25880874	911.392	16.617	0	395	2	TA
TAOs12g02575	chr12	26204366	26205394	109.815	16.7153	0	1029	1	TA
TAOs12g02670	chr12	27062026	27063257	111.732	4.30195	0	358	2	TA
TAOs12g02747	chr12	27493653	27493934	109.929	0	0	282	1	TA
CUFF.1367.1	chr01	12621994	12623945	107.07	19.416	0	1952	1	Cuff
CUFF.2896.1	chr01	30206232	30208707	101.205	0	0	415	2	Cuff
CUFF.4348.1	chr01	41217629	41219195	1042.02	6.06254	0	476	2	Cuff
CUFF.4364.1	chr01	41303825	41305109	148.718	0	0	195	2	Cuff
CUFF.5658.1	chr02	8200463	8201477	131.217	0	0	945	2	Cuff
CUFF.5741.1	chr02	9228099	9232659	131.989	16.2245	0	4561	1	Cuff
CUFF.6506.3	chr02	19849018	19858052	205.106	10.0498	2.3907	2350	5	Cuff
CUFF.7920.1	chr02	32896235	32901636	927.627	21.9733	0	1437	9	Cuff
CUFF.8353.1	chr02	35830821	35831264	137.387	0	0	444	1	Cuff
CUFF.11059.1	chr03	26248946	26250571	537.288	6.64207	0	590	2	Cuff
CUFF.11380.1	chr03	29167133	29168010	186.856	3.75854	0	776	2	Cuff
CUFF.12618.1	chr04	5296178	5306496	1544.31	0	0	1670	18	Cuff
CUFF.16458.1	chr05	17854830	17855745	688.958	0	0	643	2	Cuff
CUFF.17925.1	chr06	802493	807035	212.855	5.23883	0	4543	1	Cuff
CUFF.17926.1	chr06	807635	808000	250	0	0	216	2	Cuff
CUFF.17927.1	chr06	808196	808735	159.091	0	0	352	2	Cuff
CUFF.17928.1	chr06	808811	810540	196.602	0	0	412	2	Cuff
CUFF.20500.1	chr06	30885815	30886439	102.4	18.08	0	625	1	Cuff
CUFF.21866.2	chr07	19193352	19196976	346.187	9.32414	0	2308	3	Cuff
CUFF.22526.1	chr07	25607417	25611497	1281.3	1.34771	0	2652	7	Cuff
CUFF.23643.1	chr08	7553224	7553476	106.719	0	0	253	1	Cuff
CUFF.24767.1	chr08	23146579	23146895	1233.44	10.4101	0	317	1	Cuff
CUFF.25053.1	chr08	27045546	27046008	123.11	0	0	463	1	Cuff
CUFF.25226.2	chr08	28312425	28315175	372.91	12.2864	0	1196	6	Cuff
CUFF.26142.1	chr09	10921011	10921452	110.86	7.91855	0	442	1	Cuff
CUFF.30588.1	chr11	24113459	24116607	222.61	2.50873	0	3149	1	Cuff
